# Supplementary material for: Induction of antiviral interferon-stimulated genes by neuronal STING promotes the resolution of pain in mice
Source: J Clin Invest. 2024 Mar 19;134(9):e176474. doi: 10.1172/JCI176474 (PMC11060736; doi:10.1172/JCI176474)
Supplement: Supporting data values [file jci-134-176474-s182.xlsx]

## Sheet: Figure 1
Figure 1A	Days	C.l.						I.l.
	0	15	15	9.50333	14.56	15	10.3567	13.2233	15	13.84	13.0267	15	11.58
	1	12.8733	11.86	15	15	13.14	14.74	2.46667	6.06667	5.41333	7.49333	2.01333	5.52667
	3	9.92	15	10.7167	8.76	11.1533	11.25	6.01	3.67333	2.70333	3.90667	4.95333	4.48667
	5	13.8267	15	15	9.38	10.57	10.86	13.1867	6.14667	12.21	6.97333	5.49	7.62667
	8	12.7233	12.5933	14.8533	12.7267	14.69	14.3433	9.61333	13.3833	14.2333	15	3.79333	13.68
	12	13.6633	13.7567	13.7733	13.8467	15	12.0033	14.9267	14.7267	15	14.42	13.2167	13.13
Figure 1B	Days	C.l.								I.l.
	0	1.26	1.28	1.07	0.76	0.85	0.85	0.85	0.63	1.26	1.02	0.76	0.76	1.06	0.76	0.76	0.76
	1	0.76	1.06	0.85	1.06	0.94	0.63	0.45	0.45	0.12	0.12	0.14	0.3	0.25	0.06	0.3	0.09
	3	0.63	1.06	0.34	0.89	0.76	0.41	0.76	0.09	0.34	0.3	0.5	0.34	0.34	0.08	0.12	0.03
	5	1.06	0.89	1.02	0.92	1.28	0.85	0.85	0.28	0.45	0.71	0.63	0.41	0.5	0.76	0.28	0.09
	8	1.06	0.76	0.85	1.26	0.76	0.85	0.63	0.76	0.71	0.61	0.61	0.45	0.71	0.3	0.76	0.45
	12	1.02	1.06	0.85	1.06	0.61	1.28	1.28	0.63	1.07	1.06	1.06	0.85	0.85	0.41	0.76	0.36

## Sheet: Figure 2
Figure 2B	WT + Veh	WT + ADU-S100	STING-/- + Veh	STING-/- + ADU-S100
	100	313.182	112.618	99.3978
	100	146.845	63.7021	47.2093
	100	175.484	84.3787	126.547
	100	385.95
Figure 2C	WT + Veh	WT + ADU-S100	STING-/- + Veh	STING-/- + ADU-S100
	0	0	1	0.71
	0	0	1.34	2.13
	0	0	3.05	0.81
	0	0	0.81	0.75
	1.06	1.08	0.88	0.95
	1.08	1.06	0	0
	0.75	1.15	0	0
	0.95	0.95	1	0
Figure 2D	WT + Veh	WT + ADU-S100	STING-/- + Veh	STING-/- + ADU-S100
	1.23	22.8	0.79	1.94
	0.58	23.02	1.09	1.85
	1.28	23.1	1.59	1.04
	2.04	25.5	1.59	1.48
	1.85	21.09	3.39	2.13
			1.09	1.52
			1.15	1.92
			4.81	1.26
Figure 2E	WT + Veh	WT + ADU-S100	RTX + Veh	RTX + ADU-S100
	1.28	23.1	1.14	13.95
	2.04	25.5	1.66	8.26
	0.37	16.26	0.32	7.2
	2.04	14.26
Figure 2F	Time	IgG I.l.						IgG C.l.						α-IFNβ I.l.						α-IFNβ C.l.
	0	11.66	11.43	8.77	9.23	10.33	11.88	12.87	8.98	11.06	10.82	10.31	12.21	11.03	9.92	12.81	11.7	11.28	12.84	11.01	11.13	12.89	10.72	13.07	12.35
	3	2.67	3.64	3.13	3.02	2.57	5.07	8.99	13.93	10.99	8.42	8.23	8.96	3.72	2.84	3.91	3.23	3.04	2.61	10.96	8.12	9.53	8.06	9.29	9.96
	4	3.39	3.09	2.97	3.13	3.5	3.98	8.5	11.96	9.08	9.13	9.21	11.97	3.1	2.41	3.49	3.1	3.64	3.43	10.24	8.09	8.83	7.51	11.52	8.14
	5	5.41	4.11	4.33	4.98	4.98	5.85	10.11	10.16	9.51	10.23	13.24	11.69	3.26	2.7	2.99	3.21	3.64	3.01	11.61	7.34	9.52	9.23	8.87	11.14
	6	10.9	5.54	5.23	5.91	3.82	6.48	10.07	13.82	9.48	9.14	10.88	13.11	3.45	3.22	2.89	3.43	3.79	3.38	11.55	10.55	7.12	7.61	7.09	9.21
	7	9.37	6.08	8.2	7.84	10.26	10.79	10.3	10.93	11.48	9.06	12.8	11.27	4.59	4.39	5	6.04	4.86	6.07	12.6	8.22	9.44	12.6	8.22	9.44
	8	12.44	8.93	7.73	9.05	11.39	9.58	12.1	12.35	10.76	10.33	11.73	10.26	7.64	5.3	9.96	6.64	7.89	7.93	12.46	8.81	12.93	8.52	8.66	11.28
	9	14.55	13.09	9.01	9.07	10.81	10.56	13.38	12.58	9.91	11.17	10.62	10.18	3.83	3.17	3.97	4.07	2.91	2.96	8.44	7.33	9.67	10.99	11.31	11.92
	10	12.92	12.69	8.88	12.92	12.69	8.88	13.23	11.95	10.85	9.89	11.85	12.03	5.76	4.68	4.61	5.09	5.02	4.12	7.56	9.09	8.72	14	8.94	8.84
	11	13.17	12.02	12.17	9.76	12.48	14.98	13.1	13.6	11.15	11.38	13.04	13.6	7.97	6.08	5.33	6.23	6.36	6.74	10.23	8.33	10.8	11.93	11.55	9.9
Figure 2G	Time	IgG I.l.					IgG C.l.					α-IFNβ I.l.					α-IFNβ C.l.
	0	9.79	9.04	10.65	14.54	6.73	10.38	12.58	8.89	14.05	8.47	7.86	9.94	13.97	10.57	10.83	6.75	12.59	14.1	10.14	11.98
	3	3.58	3.31	3.36	4.38	3.89	7.03	7.58	7.14	10.27	11.6	3.83	2.91	3.63	3.7	3.66	7.51	7.74	6.31	9.01	8.05
	4	3.19	3.01	4.35	4.47	2.69	9.81	9.55	8.98	8.78	10.61	2.82	3.24	3.3	3.47	3.07	6.1	8.94	7.37	6.6	6.97
	5	4.17	4.3	4.97	4.11	5.28	8.49	7.86	9.39	9.47	8.67	4.18	3.04	3.2	3.13	3.75	10.95	6.91	9.18	8.27	7.79
	6	5.35	6.76	6.26	8.66	5.67	9.33	9.1	8.5	10.71	12.15	4.37	3.83	4.87	6.23	4.72	8.65	14.82	7.77	8.21	8
	7	8.64	6.45	6.79	7.26	7.18	10.57	8.32	9.42	11.34	11.13	6.48	3.79	6.26	5.19	5.27	10.5	9.99	9.54	8.05	9.27
	8	9.83	7.67	9.04	10.45	10.78	9.02	9.44	9.71	12.09	10.05	6.8	7.74	6.48	6.99	6.82	9.56	8.16	8.92	9.64	8.73
	9	10.31	11.36	11.56	11.76	10.05	9.26	10.7	9.93	12.32	11.86	4.51	3.15	2.57	3.51	3.41	6.57	8.72	9.24	8.78	7.34
	10	12.73	8.49	9.9	9.81	8.58	11.39	9.9	8.79	9.57	11.32	4.25	4.61	5.04	4.14	4	8.48	8.05	7.17	8.64	8.46
	11	9.1	9.62	9.8	11.17	13.37	9.21	9.44	9.7	11.08	13.55	7.56	6.36	5.44	4.82	5.93	10.71	8.56	7.96	7.18	8.56
Figure 2H		C.l.								I.l.
	D0	2.58477	1	1.14594	1.26376	1.58705	1.04986			2.7905	2.28631	1.14231	2.11307	1	1.59241
	D3	4.89012	1.67126	4.74889	7.63349	3.62496	4.50239	2.72328		2.90965	16.6729	6.01595	8.78982	4.45451	3.21409	6.76959
	D12	1.24579	1.48181	1	1.82462	2.23361	2.25658	1.41161	2.91684	2.35276	3.01233	2.80533	1	3.58577	2.67516	1	3.66179
Figure 2I		C.l.								I.l.
	D0	2.19066	2.10227	2.48828	2.58159	1.23739	2.60555			2.97338	3.24572	2.74301	2.81924	1	1.41108
	D3	2.91095	1	2.52432	2.98586	2.29037	3.78855	6.90381	2.90367	1.90855	4.84387	4.41832	2.91236	4.70047	4.80999	6.85356	7.54009
	D12	1.9487	2.19898	3.26898	1.4551	1	1.12468	2.02725	1.47147	4.06625	4.27862	4.28853	1	1.95309	1	5.2512	1.69137
Figure 2J		C.l.						I.l.
	IgG	1	1.142	1.47	1.717	1.281	0.99	1.31	2.517	1.868	2.869	2.23	1.624
	α-IFNβ	1.07	2.496	1.218	1.313	2.616	1	1.774	1.968	1.085	0.88	1.29	1.637
Figure 2K		C.l.						I.l.
	IgG	0.834	0.435	0.923	0.803	1	0.728	1.609	0.82	1.081	0.78	0.725	1.334
	α-IFNβ	1	1.663	0.772	0.845	1.353	0.863	0.832	0.797	1.147	0.496	1.51	0.929

## Sheet: Figure 3
Figure 3B	GOF	GOF + ADU-S100	TRPV1cre-GOF	TRPV1cre-GOF + ADU-S100
	0.81	0.95	0.75	5.27
	0.81	1.08	2.97	4.92
	1.47	1.72	3.14	6.52
	1.08	1.34	4.19	5.36
			6.27	5.68
			4.85	5.76
Figure 3C	GOF	GOF + ADU-S100	TRPV1cre-GOF	TRPV1cre-GOF + ADU-S100
	1.32	27.96	0.93	103.04
	1.42	24.74	5.14	113.95
	1.64	31.96	7.5	130.46
	1.26	28.82	7.5	139.43
			12.79	124.41
			11.15	120.63
Figure 3D	GOF	TRPV1cre-GOF
	10.88	13.5933
	10.0517	12.5517
	7.525	13.6317
	11.0917	10.1233
	11.1817	10.5517
	10.005	11.9783
	10.62	11.1233
		12.9267
		11.94
		14.95
		13.0383
		14.2417
		14.53
		14.3417
		11.9817
Figure 3E	GOF	TRPV1cre-GOF
	15.8667	22.1333
	17.2	27.8
	12.4333	22.5667
	12.3333	21.8
	13.6667	24.5333
	9.43333	19.6
	9.8	20.2667
	12.2667	20.1667
	13.4667	20.3
	16.2333	17.6667
	9.23333	18.1
	11.1667	20.1667
		21.1333
		16.3333
		21.0333
		19.0333
Figure 3F	Days	GOF i.l.									TRPV1cre-GOF i.l.								GOF c.l.									TRPV1cre-GOF c.l.
	0	9.31	13.4033	10.46	12.88	15	13.98	10.79	11.2567	13.08	9.03333	10.68	5.67667	10.43	15	9.75667	12.7733	14.09	5.51333	11.3967	8	15	13.43	14.65	10.3533	13.44	12.0267	7.49667	10.65	8.74667	12.6867	13.76	5.85667	15	14.2533
	1	3.82	6.41	2.63333	3.27333	2.43	1.97667	1.78333	1.96333	2.05333	13.7667	15	3.28333	5.29	6.44667	2.1	14.0133	15	12.77	14.07	7.56667	9.21	14.59	14.4533	11.0533	15	10.7	14.81	15	8.77333	6.71667	12.31	14.91	11.3133	13.65
	3	9.53	5.53333	5.96333	4.17667	3.42667	2.87333	3.40667	4.62333	3.68	11.2367	8.67	8.66333	7.87667	10.19	5.98333	15	15	12.6433	9.56667	9.66	11.2267	13.6833	11.2267	10.3367	13.8867	10.34	14.5267	9.72667	12.2333	8.45	10.2833	10.7467	11.57	15
	5	7.51667	10.1367	9.39	8.98	5.15	6.05333	3.98333	5.78	3.47333	15	15	11.97	6.44333	11.6533	5.26333	15	15	7.42667	14.03	7.01	10.13	10.5933	12.5533	8.47	15	13.1867	12.1267	13.1033	14.745	9.72333	11.47	10.53	11.0467	15
	8	12.7333	13.5533	3.34333	3.7	9.32333	10.6733	6.52667	6.13333	6.86333	12.8	8.79667	4.9	13.3333	15	4.15	14.31	11.8767	13.2833	12.84	10.8167	12.7533	14.9233	12.3633	12.5267	15	11.25	12.5967	10.3833	15	8.03	11.0567	8.20333	12.1133	14.0567
	12	13.6833	13.81	10.5333	11.18	5.67667	10.82	10.28	15	7.74667	15	15	11.19	11.47	12.0633	10.55	14.5633	15	7.76667	13.81	13.5367	9.69333	11.1	11.9967	15	15	15	10.1933	14.4467	14.2933	7.88333	11.7633	12.38	15	13.7667
Figure 3G	Days	TRPV1cre-GOF + IgG Ctrl c.l.					TRPV1cre-GOF + IgG Ctrl i.l.					TRPV1cre-GOF + MAR-1 c.l.						TRPV1cre-GOF + MAR-1 i.l.
	-1	13.02	13.92	12.9533	11.6033	15	15	13.9767	12.59	14.9567	11.8067	14.5367	10.94	15	13.4667	15	13.22	13.04	12.4133	15	11.6533	15	12.5533
	0	12.3633	14.1633	14.5233	10.06	14.3233	10.13	11.8967	15	11.8433	14.7567	10.5567	6.34333	12.05	11.15	10.5133	11.54	6.72333	13.06	10.06	6.93	10.59	9.82667
	1	9.1	13.17	11.7033	13.0767	11.3633	12.4133	14.0967	14.4467	13.3333	14.08	7.01333	10.82	12.1767	8.54333	9.72667	10.1567	4.74667	4.83333	7.32667	8.82667	9.61	6.19333
	3	13.4633	13.3867	13.2033	12.4533	14.8933	11.3667	13.8667	13.71	12.3867	14.2333	14.3167	7.43	10.1533	14.7833	8.20667	8.44667	14.86	7.29	12.6533	9.33333	6.39	5.19667
	4	15	13.49	14.7433			15	10.6567	14.7233			11.1933	10.3033	10.01				8.43333	3.63333	5.75333
	5	12.8567	13.81	15	13.3467	12.7433	15	13.1733	15	11.69	14.8067	8.42	8.35667	10.2033	12.3633	9.41667	8.09333	7.16667	4.61333	4.84333	6.35	7.75333	11.3367
	6	14.0967	13.42	15	9.85	10.0933	13.7667	13.7733	12.7967	13.1667	11.45	13.26	9.61333	11.51	8.96333	8.60333	10.5433	14.06	7.43333	5.99	9.84333	7.45	6.11
	7	15	14.5367	14.8533	8.42	11.7767	15	15	11.6267	10.2967	10.5833	9.38	8.73	12.3667	11.3133	8.23	15	11.1633	7.85	7.82	8.81333	7.48667	13.4133
	8	11.6033	15	11.32	13.5867	12.3667	15	14.3333	14.1333	13.9833	15	8.69	11.02	13.6067	12.6733	8.75	14.5	10.8367	10.9867	12.3533	9.88	11.9733	13.53
	10	15	11.16	12.5133	13.5167	13.5567	15	13.3433	15	12.4633	15	12.2367	14.37	13.5633	12.79	10.8633	12.5567	13.4533	15	11.92	15	10.62	13.1867
	12	15	12.08	14.5	15	15	15	14.1433	15	12.3133	14.9167	12.2833	12.71	14.88	14.92	10.96	12.3467	10.1533	15	11.84	11.9567	12.37	12.8567
Figure 3I	IFNAR1-Scr	IFNAR1-shRNA
	12.5	17.1667
	13.4667	10.8
	18.6667	14.8
	16.8333	13.4333
	16.6	11.5667
	22.5333	13
	17.2667	8.96667
	18.4667	11.4
	22.5	12.4667
		8.96667
		13.25
		10.9667
		11.4333
		7.4
		10.0333
		11.5667
Figure 3J	Days	IFNAR1-Scr i.l.							IFNAR1-Scr c.l.							IFNAR1-shRNA i.l.									IFNAR1-shRNA c.l.
	0	11.9233	13.59	10.11	12.9633	14.9267	11.8533	15	13.6133	11.5367	13.2933	14.91	12.7333	14	14.4533	11.0633	9.87333	10.2867	8.92667	15	12.77	5.57333	13.1933	9.28667	8.73	8.97333	13.0667	9.94333	13.9	10.6033	12.6167	13.1433	9.95
	1	14.6067	11.6733	12.9133	13.47	13.07	15	11.06	14.87	12.7367	11.7467	15	13.5333	14.65	10.53	8.99333	8.28333	7.01667	5.48333	7.68333	6.37667	8.3	9.69	9.78667	9.34	9.63333	8.83	9.53	10.7033	9.8	10.23	14.0133	7.49333
	3	15	11.7533	11.5967	13.98	15	14.75	14.19	15	13.71	14.9267	13.33	15	12.2233	14.0233	6.68	5.09333	7.18	5.64	6.34333	6.88667	9.07333	6.03	8.14	9.25	6.24333	10.7667	11.46	9.88	10.38	8.7	10.8467	10.06
	5	15	15	12.1033	15	15	14.6067	15	13.2333	14.5667	14.1767	13.22	14.03	14.9033	15	5.74	6.84	9.37333	4.62667	4.65	8.38333	11.43	8.03333	9.15567	5.86667	8.55	9.64	7.48667	14.87	8.58	9.85667	13.9467	9.82
	8	11.33	12.79	14.1867	11.05	13.2467	14.76	14.45	10.6333	12.4333	12.0233	15	15	13.4567	15	7.01333	6.79667	8.86667	8.38	9.29667	6.00333	8.43667	9.08333	7.24	7.94	9.83667	9.76333	11.9567	15	7.83	7.31667	8.77333	14.07
	12	12.08	12.22	13.1	14.8133	15	15	12.6167	14.7467	13.9567	14.9067	11.9267	15	14.9767	11.7533	9.66667	10.3467	11.1167	8.05667	12.19	6.98333	10.1533	13.21	13.4867	7.91333	9.85667	12.9233	9.09333	8.79667	7.07	9.19333	14.1333	11.16
Figure 3L	Days	IFNAR1-Scr i.l.							IFNAR1-Scr c.l.							IFNAR1-shRNA i.l.								IFNAR1-shRNA c.l.
	-7	14.5467	9.96333	10.8567	12.2333	12.4533	12.8633	15	14.0433	11.29	14.3533	15	14.6433	14.98	11.2333	14.3933	14.4433	13.06	14.8667	12.8133	15	11.7133	12.76	13.0633	11.17	11.02	14.9833	11.26	15	15	14.0867
	0	14.7367	11.95	12.7867	15	15	13.0533	15	14.2133	14.6667	15	11.91	15	13.8133	12.0133	9.56333	12.9567	10.2133	10.0867	11.7967	12.0133	9.23667	9.19333	10.6567	9.97	10.0467	8.87333	9.73333	12.0433	14.4567	14.2267
	1	15	13.04	12.41	13.58	12.6633	14.35	15	13.66	11.97	13.7567	13.4767	14.0733	15	15	7.60333	4.15	9.6	13.71	6.66	10.3167	10.51	12.3967	12.23	11.3567	9.31	12.23	7.83	12.55	14.66	14.07
	3	15	13.9667	12.9233	14.0933	12.8567	15	9.415	15	12.86	14.6467	14.79	12.9467	13.89	10.1733	8.44667	6.37	4.44	9.88333	4.96667	5.82	7.31333	2.58333	14.1067	10.0433	6.86333	15	8.25667	6.77	9.64	10.5167
	5	15	13.0767	12.9467	15	14.5433	15	15	13.3367	13.81	12.22	15	14.84	15	14.62	10.48	11.5633	7.00667	12.1	10.8733	10.54	9.90333	8.31	15	11.1133	6.64	12.9733	9.01333	12.31	14.5767	10.9967
	8	15	13.3967	13.58	15	11.15	15	10.3167	14.5333	13.8633	13.96	14.8267	15	11.3233	14.4967	11.3133	7.36	6.91	10.0933	11.4467	15	11.0667	5.84667	12.4633	9.4	7.38333	9.67333	11.28	8.11333	15	10.9133
	12	15	14.05	14.9767	12.5567	15	15	15	15	13.0233	14.86	15	15	14.97	15	5.16333	14.9033	12.2633	10.78	11.3067	13.1233	8.92	13.71	5.65	13.78	11.7267	10.92	13.7833	13.4567	12.5	12.86

## Sheet: Figure 4
Figure 4B	GOF	TRPV1cre-GOF		Figure 4C	GOF	TRPV1cre-GOF		Figure 4D	GOF	TRPV1cre-GOF		Figure 4E	GOF	TRPV1cre-GOF
	1.26898	24.5507			1.10561	28.8894			1.21695	3.46734			1.92685	1.75024
	1.89945	31.0399			1	26.321			1.90205	3.06412			3.46585	1.56523
	1.40315	23.3458			1	50.1383			2.28357	3.53873			1.79519	1.46763
	1.22515	21.0943			1.26144	19.8108			1	3.51132			2.1231	1.47651
	1	20.9808			1.63876	23.1101			0.984336	3.14548			1.69995	1.15576
	1.60657	14.8627			1	22.082			1.2432	4.34174			4.45082	1
		26.5358				47.8617			3.19204	4.87742				1.47514
		19.8123				30.005				3.96686				0.863367
		31.6054				38.0249				4.65975
										2.31258
										3.2192
										3.02565
										5.66612

## Sheet: Figure 5
Figure 5B		GOF	TRPV1Cre-GOF	GOF_IB4+	TRPV1Cre-GOF_IB4+		Dunn's multiple comparisons test	Mean rank diff.	Significant?	Summary	Adjusted P Value
	Number of values	60	101	16	22		GOF vs. TRPV1Cre-GOF	-58.15	Yes	****	<0.0001
	Mean	45.33	103.6	25.63	29.09		GOF vs. GOF_IB4+	32.67	No	ns	0.2568
	Std. Deviation	36.52	68.81	21.59	13.42		GOF vs. TRPV1Cre-GOF_IB4+	19.7	No	ns	>0.9999
	Std. Error of Mean	4.715	6.847	5.398	2.861		GOF_IB4+ vs. TRPV1Cre-GOF_IB4+	-12.97	No	ns	>0.9999
Figure 5C	Injected current (pA)	GOF			TRPV1Cre-GOF				Alpha	0.05
		Mean	SEM	N	Mean	SEM	N
	0	0	0	58	0	0	70		Bonferroni's multiple comparisons test	Predicted (LS) mean diff.	95.00% CI of diff.	Below threshold?	Summary	Adjusted P Value
	10	0.142857	0.0583212	58	0	0	70
	20	0.571429	0.120232	58	0.0294118	0.0206415	70		GOF - TRPV1Cre-GOF
	30	1.5283	0.195382	58	0.191176	0.0671028	70		Row 1	0	-0.9741 to 0.9741	No	ns	>0.9999
	40	1.84906	0.21449	58	0.542857	0.132948	70		Row 2	0.1429	-0.8511 to 1.137	No	ns	>0.9999
	50	2	0.225385	58	0.6	0.141568	70		Row 3	0.542	-0.4550 to 1.539	No	ns	>0.9999
	60	2.28302	0.258916	58	0.885714	0.190393	70		Row 4	1.337	0.3622 to 2.312	Yes	***	0.0006
	70	2.28302	0.254677	58	0.842857	0.173427	70		Row 5	1.306	0.3374 to 2.275	Yes	***	0.0008
	80	2.37736	0.255883	58	1	0.186501	70		Row 6	1.4	0.4312 to 2.369	Yes	***	0.0002
	90	2.4717	0.252137	58	1.15714	0.198999	70		Row 7	1.397	0.4285 to 2.366	Yes	***	0.0002
	100	2.69811	0.272846	58	1.28571	0.212588	70		Row 8	1.44	0.4714 to 2.409	Yes	***	0.0001
	110	2.77358	0.272921	58	1.42857	0.222513	70		Row 9	1.377	0.4086 to 2.346	Yes	***	0.0003
	120	2.98113	0.27272	58	1.58571	0.227956	70		Row 10	1.315	0.3458 to 2.283	Yes	***	0.0007
	130	3.15094	0.279171	58	1.74286	0.234398	70		Row 11	1.412	0.4436 to 2.381	Yes	***	0.0002
	140	3.35849	0.276163	58	1.94286	0.224656	70		Row 12	1.345	0.3762 to 2.314	Yes	***	0.0005
	150	3.4717	0.271538	58	2.08571	0.231784	70		Row 13	1.395	0.4266 to 2.364	Yes	***	0.0002
	160	3.58491	0.27922	58	2.24286	0.22608	70		Row 14	1.408	0.4393 to 2.377	Yes	***	0.0002
	170	3.62264	0.28538	58	2.3	0.227826	70		Row 15	1.416	0.4469 to 2.384	Yes	***	0.0002
	180	3.86792	0.287673	58	2.52857	0.237936	70		Row 16	1.386	0.4172 to 2.355	Yes	***	0.0003
	190	3.77358	0.274247	58	2.45714	0.245612	70		Row 17	1.342	0.3733 to 2.311	Yes	***	0.0005
	200	3.88679	0.283381	58	2.52857	0.246484	70		Row 18	1.323	0.3539 to 2.291	Yes	***	0.0007
	210	3.9434	0.289405	58	2.77143	0.249365	70		Row 19	1.339	0.3706 to 2.308	Yes	***	0.0005
	220	4.15094	0.30286	58	2.9	0.270074	70		Row 20	1.316	0.3477 to 2.285	Yes	***	0.0007
									Row 21	1.358	0.3895 to 2.327	Yes	***	0.0004
									Row 22	1.172	0.2032 to 2.141	Yes	**	0.0048
									Row 23	1.251	0.2822 to 2.220	Yes	**	0.0018
Figure 5E
		GOF	TRPV1Cre-GOF		Unpaired t test
	Number of values	61	101		P value	<0.0001
					P value summary	****
	Minimum	1.647	1.44		Significantly different (P < 0.05)?	Yes
	Maximum	9.608	6.025		One- or two-tailed P value?	Two-tailed
	Range	7.961	4.585		t, df	t=5.855, df=160
	Mean	3.864	2.725
	Std. Deviation	1.646	0.8211
	Std. Error of Mean	0.2108	0.08171
Figure 5G
		GOF	TRPV1Cre-GOF		Unpaired t test
	Number of values	25	70		P value	<0.0001
					P value summary	****
	Minimum	-151.3	-39.57		Significantly different (P < 0.05)?	Yes
	Maximum	0	0		One- or two-tailed P value?	Two-tailed
	Range	151.3	39.57		t, df	t=4.172, df=92
	Mean	-21.93	-2.847
	Std. Deviation	37.56	8.067
	Std. Error of Mean	7.512	0.9642
Figure 5I	GOF	TRPV1cre-GOF
	0.134147	1.07911
	0.125307	0.311714
	0.028398	0.551375
	0.276215	0.471557
	0.171444	0.43317
Figure 5K									Alpha	0.05
	Vm mV)	GOF			TRPV1Cre-GOF
		Mean	SEM	N	Mean	SEM	N		Bonferroni's multiple comparisons test	Predicted (LS) mean diff.	95.00% CI of diff.	Below threshold?	Summary	Adjusted P Value
	-100	-0.798725	0.246924	10	-1.60004	0.463573	17
	-90	-0.319116	0.215239	10	-0.71607	0.295795	17		GOF - TRPV1Cre-GOF
	-80	0.0594271	0.112651	10	-0.159768	0.174481	17		Row 1	0.8013	-43.71 to 45.32	No	ns	>0.9999
	-70	0.555168	0.100064	10	0.453988	0.0794837	17		Row 2	0.397	-44.12 to 44.91	No	ns	>0.9999
	-60	1.23462	0.152336	10	1.34925	0.26581	17		Row 3	0.2192	-44.29 to 44.73	No	ns	>0.9999
	-50	1.48969	0.191345	10	3.19107	0.933208	17		Row 4	0.1012	-44.41 to 44.62	No	ns	>0.9999
	-40	2.56039	0.50513	10	7.88807	2.50276	17		Row 5	-0.1146	-44.63 to 44.40	No	ns	>0.9999
	-30	7.14515	2.08092	10	16.4239	4.4894	17		Row 6	-1.701	-46.22 to 42.81	No	ns	>0.9999
	-20	15.122	2.92927	10	28.57	6.44443	17		Row 7	-5.328	-49.84 to 39.19	No	ns	>0.9999
	-10	26.8522	4.32923	10	43.5185	8.23896	17		Row 8	-9.279	-53.79 to 35.24	No	ns	>0.9999
	0	39.3955	4.75431	10	60.3357	10.0923	17		Row 9	-13.45	-57.96 to 31.07	No	ns	>0.9999
	10	53.1965	5.46603	10	78.5361	11.8312	17		Row 10	-16.67	-61.18 to 27.85	No	ns	>0.9999
	20	63.5809	5.53846	10	98.0996	13.9465	17		Row 11	-20.94	-65.45 to 23.57	No	ns	>0.9999
	30	75.951	5.77618	10	117.858	15.9575	17		Row 12	-25.34	-69.85 to 19.17	No	ns	>0.9999
	40	85.2277	5.52667	10	137.269	17.7257	17		Row 13	-34.52	-79.03 to 9.995	No	ns	0.3543
	50	96.9595	6.42633	10	157.104	20.4964	17		Row 14	-41.91	-86.42 to 2.607	No	ns	0.0865
	60	107.103	5.75554	10	176.671	23.077	17		Row 15	-52.04	-96.55 to -7.527	Yes	**	0.0088
									Row 16	-60.14	-104.7 to -15.63	Yes	**	0.0011
									Row 17	-69.57	-114.1 to -25.05	Yes	****	<0.0001
Figure 5L									Alpha	0.05							GOF	TRPV1Cre-GOF
																Boltzmann sigmoidal
	Vm (mV)	GOF			TRPV1Cre-GOF				Bonferroni's multiple comparisons test	Mean Diff.	95.00% CI of diff.	Below threshold?	Summary	Adjusted P Value		Best-fit values
		Mean	SEM	N	Mean	SEM	N									Bottom	0.00536	-0.01175
	-100	0.00518042	0.0026363	17	0.00427153	0.00189172	17		GOF - TRPV1Cre-GOF							Top	1.028	1.031
	-90	0.000796313	0.00553856	17	-0.00474584	0.00926392	17		Row 1	0.0009089	-0.06892 to 0.07074	No	ns	>0.9999		V50	3.567	-3.779
	-80	0.0435329	0.022806	17	0.0506369	0.038185	17		Row 2	0.005542	-0.06429 to 0.07537	No	ns	>0.9999		Slope	18.68	21.2
	-70	0.0361432	0.00725041	17	0.0346515	0.00660272	17		Row 3	-0.007104	-0.07693 to 0.06273	No	ns	>0.9999		95% CI (profile likelihood)
	-60	0.0515279	0.0079435	17	0.0506776	0.00876483	17		Row 4	0.001492	-0.06834 to 0.07132	No	ns	>0.9999		Bottom	-0.01086 to 0.02067	-0.03589 to 0.01000
	-50	0.0525964	0.00745233	17	0.0722026	0.0163157	17		Row 5	0.0008503	-0.06898 to 0.07068	No	ns	>0.9999		Top	0.9931 to 1.068	0.9915 to 1.078
	-40	0.0696322	0.00789837	17	0.124401	0.0254875	17		Row 6	-0.01961	-0.08944 to 0.05022	No	ns	>0.9999		V50	1.602 to 5.712	-6.208 to -1.123
	-30	0.126485	0.0111646	17	0.217612	0.0300344	17		Row 7	-0.05477	-0.1246 to 0.01506	No	ns	0.3313		Slope	17.00 to 20.57	18.98 to 23.82
	-20	0.231081	0.0187942	17	0.333382	0.0278548	17		Row 8	-0.09113	-0.1610 to -0.02130	Yes	**	0.0019		Goodness of Fit
	-10	0.356498	0.0256216	17	0.454296	0.0229886	17		Row 9	-0.1023	-0.1721 to -0.03247	Yes	***	0.0002		Degrees of Freedom	285	285
	0	0.482029	0.0266616	17	0.566398	0.017907	17		Row 10	-0.0978	-0.1676 to -0.02797	Yes	***	0.0006		R squared	0.9712	0.9617
	10	0.611268	0.0238872	17	0.668911	0.012853	17		Row 11	-0.08437	-0.1542 to -0.01454	Yes	**	0.0057		Sum of Squares	1.128	1.534
	20	0.720802	0.018804	17	0.76198	0.0082603	17		Row 12	-0.05764	-0.1275 to 0.01219	No	ns	0.2375		Sy.x	0.06292	0.07337
	30	0.810936	0.0145587	17	0.840619	0.0049583	17		Row 13	-0.04118	-0.1110 to 0.02865	No	ns	>0.9999
	40	0.885762	0.00983911	17	0.904435	0.00385114	17		Row 14	-0.02968	-0.09951 to 0.04015	No	ns	>0.9999		Number of points
	50	0.949634	0.00524497	17	0.956623	0.00289476	17		Row 15	-0.01867	-0.08850 to 0.05116	No	ns	>0.9999		# of X values	425	425
	60	1	0	17	1	0	17		Row 16	-0.006989	-0.07682 to 0.06284	No	ns	>0.9999		# Y values analyzed	289	289
									Row 17	0	-0.06983 to 0.06983	No	ns	>0.9999
Figure 5M									Alpha	0.05							GOF	TRPV1Cre-GOF
																Boltzmann sigmoidal
									Bonferroni's multiple comparisons test	Mean Diff.	95.00% CI of diff.	Below threshold?	Summary	Adjusted P Value		Best-fit values
	Vm (mV)	GOF			TRPV1Cre-GOF											Bottom	0.06701	0.1082
		Mean	SEM	N	Mean	SEM	N		GOF - TRPV1Cre-GOF							Top	1.01	1.031
	-100	1	0	18	1	0	25		Row 1	0	-0.1134 to 0.1134	No	ns	>0.9999		V50	-48.31	-41.56
	-90	1	0	18	1	0	25		Row 2	0	-0.1134 to 0.1134	No	ns	>0.9999		Slope	-8.721	-13.01
	-80	1	0	18	1	0	25		Row 3	0	-0.1134 to 0.1134	No	ns	>0.9999		95% CI (profile likelihood)
	-70	0.971252	0.00520366	18	0.964452	0.00592477	25		Row 4	0.0068	-0.1066 to 0.1202	No	ns	>0.9999		Bottom	0.04979 to 0.08384	0.05856 to 0.1501
	-60	0.743033	0.0243156	18	0.844832	0.0338046	25		Row 5	-0.1018	-0.2152 to 0.01159	No	ns	0.1177		Top	0.9884 to 1.033	0.9891 to 1.081
	-50	0.630317	0.0316425	18	0.730669	0.025238	25		Row 6	-0.1004	-0.2137 to 0.01304	No	ns	0.13		V50	-49.46 to -47.19	-44.39 to -38.66
	-40	0.336977	0.0388322	18	0.500334	0.0497074	25		Row 7	-0.1634	-0.2767 to -0.04997	Yes	***	0.0005		Slope	-9.696 to -7.823	-16.14 to -10.52
	-30	0.133849	0.0162068	18	0.381663	0.0518119	25		Row 8	-0.2478	-0.3612 to -0.1344	Yes	****	<0.0001		Goodness of Fit
	-20	0.0926691	0.00943909	18	0.279531	0.0476359	25		Row 9	-0.1869	-0.3003 to -0.07347	Yes	****	<0.0001		Degrees of Freedom	230	321
	-10	0.081173	0.00768387	18	0.203286	0.0388786	25		Row 10	-0.1221	-0.2355 to -0.008723	Yes	*	0.0246		R squared	0.966	0.847
	0	0.076897	0.0069981	18	0.142742	0.0261583	25		Row 11	-0.06584	-0.1792 to 0.04755	No	ns	0.7199		Sum of Squares	1.31	7.555
	10	0.077992	0.00669765	18	0.100125	0.00965789	25		Row 12	-0.02213	-0.1355 to 0.09126	No	ns	>0.9999		Sy.x	0.07548	0.1534
	20	0.0760747	0.00665222	18	0.116127	0.0291741	25		Row 13	-0.04005	-0.1534 to 0.07334	No	ns	0.9915
																Number of points
																# of X values	364	364
																# Y values analyzed	234	325

## Sheet: Figure 6
Figure 6B	IFNAR1-Scr	IFNAR1-shRNA
	0.169856	0.07248
	0.127204	0.085728
	0.144597	0.090091
	0.134331	0.079904
	0.15568	0.074736
Figure 6D		IFNAR1-Scr	IFNAR1-shRNA	IFNAR1-Scr (GFP-)	IFNAR1-shRNA (GFP-)		Alpha	0.05
	Number of values	89	80	18	18
	Mean	172.8	56.13	208.3	251.1		Tukey's multiple comparisons test	Mean Diff.	95.00% CI of diff.	Below threshold?	Summary	Adjusted P Value
	Std. Error of Mean	11.04	2.753	21.89	24.77		IFNAR1-Scr vs. IFNAR1-shRNA	116.7	84.13 to 149.2	Yes	****	<0.0001
							IFNAR1-Scr (GFP-) vs. IFNAR1-shRNA (GFP-)	-42.78	-113.2 to 27.65	No	ns	0.3961
Figure 6E	Injected current (pA)	IFNAR1-Scr			IFNAR1-shRNA				Alpha	0.05
		Mean	SEM	N	Mean	SEM	N
	0	0	0	89	0	0	73		Bonferroni's multiple comparisons test	Predicted (LS) mean diff.	95.00% CI of diff.	Below threshold?	Summary	Adjusted P Value
	10	0	0	89	0	0	73
	20	0	0	89	0	0	73		IFNAR1-Scr - IFNAR1-shRNA
	30	0	0	89	0.164384	0.0647372	73		Row 1	0	-0.8601 to 0.8601	No	ns	>0.9999
	40	0.0449438	0.0220855	89	0.438356	0.123351	73		Row 2	0	-0.8601 to 0.8601	No	ns	>0.9999
	50	0.157303	0.0551228	89	0.917808	0.177452	73		Row 3	0	-0.8601 to 0.8601	No	ns	>0.9999
	60	0.292135	0.0752969	89	1.36986	0.217663	73		Row 4	-0.1644	-1.024 to 0.6957	No	ns	>0.9999
	70	0.41573	0.0995508	89	1.93151	0.236772	73		Row 5	-0.3934	-1.254 to 0.4667	No	ns	>0.9999
	80	0.505618	0.12183	89	2.34247	0.249214	73		Row 6	-0.7605	-1.621 to 0.09961	No	ns	0.1516
	90	0.662921	0.136481	89	2.57534	0.271642	73		Row 7	-1.078	-1.938 to -0.2176	Yes	**	0.003
	100	0.797753	0.156719	89	2.86301	0.277461	73		Row 8	-1.516	-2.376 to -0.6557	Yes	****	<0.0001
	110	0.865169	0.159953	89	3.16438	0.304715	73		Row 9	-1.837	-2.697 to -0.9767	Yes	****	<0.0001
	120	1.01124	0.174684	89	3.31507	0.283271	73		Row 10	-1.912	-2.773 to -1.052	Yes	****	<0.0001
	130	1.08989	0.17912	89	3.27397	0.290161	73		Row 11	-2.065	-2.925 to -1.205	Yes	****	<0.0001
	140	1.31461	0.210546	89	3.69863	0.282469	73		Row 12	-2.299	-3.159 to -1.439	Yes	****	<0.0001
	150	1.40449	0.21183	89	3.76712	0.309367	73		Row 13	-2.304	-3.164 to -1.444	Yes	****	<0.0001
	160	1.47191	0.214449	89	3.80822	0.301353	73		Row 14	-2.184	-3.044 to -1.324	Yes	****	<0.0001
	170	1.5618	0.218498	89	3.93151	0.303034	73		Row 15	-2.384	-3.244 to -1.524	Yes	****	<0.0001
	180	1.64045	0.223291	89	4.10959	0.314878	73		Row 16	-2.363	-3.223 to -1.503	Yes	****	<0.0001
	190	1.78652	0.236198	89	4.15068	0.314944	73		Row 17	-2.336	-3.196 to -1.476	Yes	****	<0.0001
	200	1.89888	0.244472	89	4.16438	0.324667	73		Row 18	-2.37	-3.230 to -1.510	Yes	****	<0.0001
									Row 19	-2.469	-3.329 to -1.609	Yes	****	<0.0001
									Row 20	-2.364	-3.224 to -1.504	Yes	****	<0.0001
									Row 21	-2.266	-3.126 to -1.405	Yes	****	<0.0001
Figure 6G
		IFNAR1-Scr	IFNAR1-shRNA		Unpaired t test
	Number of values	41	28		P value	<0.0001
	Mean	-1.132	-21.56		P value summary	****
	Std. Error of Mean	0.233	2.757		Significantly different (P < 0.05)?	Yes
					One- or two-tailed P value?	Two-tailed
					t, df	t=8.927, df=67
Figure 6I
	Vm mV)	IFNAR1-shRNA			IFNAR1-Scr				Alpha	0.05
		Mean	SEM	N	Mean	SEM	N
	-100	1.28262	0.648003	25	0.284505	0.0356012	31		Bonferroni's multiple comparisons test	Predicted (LS) mean diff.	95.00% CI of diff.	Below threshold?	Summary	Adjusted P Value
	-90	1.7951	0.696266	25	1.01302	0.0860868	31
	-80	2.12599	0.698113	25	1.82837	0.152411	31		IFNAR1-shRNA - IFNAR1-Scr
	-70	2.62948	0.757075	25	2.65324	0.22949	31		Row 1	0.9981	-23.73 to 25.72	No	ns	>0.9999
	-60	3.11021	0.802498	25	3.4321	0.301709	31		Row 2	0.7821	-23.94 to 25.51	No	ns	>0.9999
	-50	3.79395	0.860393	25	4.78317	0.490486	31		Row 3	0.2976	-24.43 to 25.02	No	ns	>0.9999
	-40	5.51112	0.887694	25	8.16283	1.25488	31		Row 4	-0.02376	-24.75 to 24.70	No	ns	>0.9999
	-30	8.9033	1.07237	25	14.5772	2.13606	31		Row 5	-0.3219	-25.05 to 24.40	No	ns	>0.9999
	-20	15.2322	1.5372	25	25.0756	3.63209	31		Row 6	-0.9892	-25.72 to 23.74	No	ns	>0.9999
	-10	23.1135	2.22165	25	38.1159	4.80066	31		Row 7	-2.652	-27.38 to 22.07	No	ns	>0.9999
	0	31.4706	2.77872	25	53.6952	5.94657	31		Row 8	-5.674	-30.40 to 19.05	No	ns	>0.9999
	10	39.7823	3.47227	25	70.7325	6.88482	31		Row 9	-9.843	-34.57 to 14.88	No	ns	>0.9999
	20	48.172	4.55228	25	89.4115	7.97073	31		Row 10	-15	-39.73 to 9.724	No	ns	>0.9999
	30	57.7275	5.66985	25	109.151	9.6451	31		Row 11	-22.22	-46.95 to 2.502	No	ns	0.1274
	40	67.7785	6.81961	25	129.613	11.1569	31		Row 12	-30.95	-55.68 to -6.224	Yes	**	0.0034
	50	77.7594	8.032	25	148.891	12.2795	31		Row 13	-41.24	-65.97 to -16.51	Yes	****	<0.0001
	60	88.4727	9.27585	25	169.259	14.1376	31		Row 14	-51.42	-76.15 to -26.70	Yes	****	<0.0001
									Row 15	-61.83	-86.56 to -37.11	Yes	****	<0.0001
									Row 16	-71.13	-95.86 to -46.41	Yes	****	<0.0001
									Row 17	-80.79	-105.5 to -56.06	Yes	****	<0.0001

## Sheet: Figure 7
Figure 7B	Multiple paired t tests	Discovery?	P value	Mean of control	Mean of AmmTx	Difference	SE of difference	t ratio	df	q value
		Yes	8e-06	119.7	57.93	61.72	11.33	5.448	28	8e-06
Figure 7C	Multiple paired t tests	Discovery?	P value	Mean of control	Mean of AmmTx	Difference	SE of difference	t ratio	df	q value
		Yes	2e-06	2.481	3.884	-1.402	0.2389	5.87	29	2e-06
Figure 7E	Multiple paired t tests	Discovery?	P value	Mean of control	Mean of AmmTx	Difference	SE of difference	t ratio	df	q value
		No	0.272306	-0.9591	-0.3649	-0.5942	0.504	1.179	8	0.169249
		No	0.367743	-0.4421	-0.06181	-0.3803	0.3984	0.9546	8	0.21224
		No	0.485747	-0.01011	0.1479	-0.158	0.2162	0.7308	8	0.261656
		No	0.987903	0.4806	0.4789	0.001719	0.1099	0.01564	8	0.469545
		No	0.088164	1.051	0.77	0.2808	0.1447	1.941	8	0.06476
		No	0.644842	1.525	1.377	0.1482	0.3095	0.4789	8	0.325645
		No	0.125805	3.141	2.253	0.8878	0.5195	1.709	8	0.084709
		Yes	0.009976	8.089	4.479	3.609	1.075	3.357	8	0.008061
		Yes	0.001848	16.68	7.165	9.518	2.087	4.561	8	0.001659
		Yes	0.00079	28.29	10.66	17.62	3.368	5.233	8	0.000798
		Yes	0.000487	41.81	14.55	27.26	4.833	5.64	8	0.000562
		Yes	0.000355	56.96	19.32	37.64	6.363	5.917	8	0.000478
		Yes	0.00019	73.02	24.44	48.58	7.483	6.491	8	0.000307
		Yes	0.000135	88.99	28.97	60.02	8.803	6.818	8	0.000273
		Yes	0.00012	104.8	33.85	70.98	10.24	6.934	8	0.000273
		Yes	7.8e-05	120	38.4	81.62	11.07	7.375	8	0.000273
		Yes	5.8e-05	135.1	43.18	91.87	11.94	7.694	8	0.000273
Figure 7G	Time (min)	GOF_TAT (Denat)			GOF_TAT (KChip 1)			TRPV1Cre-GOF_TAT (Denat)			TRPV1Cre-GOF_TAT (KChip 1)
		Mean	SEM	N	Mean	SEM	N	Mean	SEM	N	Mean	SEM	N
	0	52	7.27247	10	48.1818	8.92577	11	196	18.3822	15	174.706	18.6121	17
	5	48	7.85988	10	50.9091	9.09091	11	193.333	18.738	15	142.353	17.7716	17
	10	51	9.36305	10	49.0909	7.91484	11	180.667	17.3058	15	127.647	16.9022	17
	15	44	7.63035	10	47.2727	8.95351	11	180	17.9682	15	120	14.7778	17
	20	50	7.88811	10	51.8182	7.23856	11	182	17.8672	15	105.294	11.6353	17
	25	51	8.22598	10	53.6364	8.55705	11	185.333	19.3924	15	100	12.2474	17
	30	51	6.90411	10	52.7273	8.21207	11	188	21.3184	15	92.3529	10.4505	17
	35	55	8.33333	10	46.3636	5.76395	11	196	21.5981	15	89.4118	10.6919	17
	40	58	7.42369	10	45.4545	4.74124	11	200.667	21.4358	15	85.2941	9.70588	17
	45	54	8.45905	10	46.3636	5.26959	11	198.667	19.4659	15	78.8235	9.15079	17
Figure 7G	Multiple paired t tests		Discovery?	P value	Mean of t(KChip) = 0 min	Mean of t(KChip) = 45 min	Difference	SE of difference	t ratio	df	q value
		GOF_TAT (Denat)	No	0.743459	52	54	-2	5.925	0.3375	9	0.68401
		GOF_TAT (KCHIP1)	No	0.902984	45.83	45	0.8333	6.681	0.1247	11	0.68401
		TRPV1Cre-GOF_TAT (Denat)	No	0.759279	196	198.7	-2.667	8.534	0.3125	14	0.68401
		TRPV1Cre-GOF_TAT (KCHIP1)	Yes	1.2e-05	174.7	78.82	95.88	14.01	6.842	16	1.2e-05
Figure 7I	Days	GOF Denat						GOF 5ug							GOF 10ug						TRPV1cre-GOF Denat							TRPV1cre-GOF 5ug							TRPV1cre-GOF 10ug
	B	7.55333	10.5733	6.82	11.2	10.8433	6.43	13.3333	11.9633	4.24667	8.21667	10.5933	5.42333	7.80667	9.17667	9.14667	7.39667	7.84333	8.16	9.84333	11.29	11.6067	12.4533	15	11.7567	9.6	12.8833	11.3633	9.92333	14.6533	12.0733	9.66	12.3	11.3333	12.44	15	8.92333	14.58	13.1533	14.0933	12.2467
	0	5.34667	9.36	2.35333	2.65667	4.11333	3.77333	3.90333	11.07	2.98667	3.61	3.57333	3.41333	3.14667	4.56333	3.34333	3.55333	3.07333	2.94667	3.42333	14.3333	12.26	13.15	14.26	12.0733	11.05	12.4567	10.0467	12.43	12.3767	14.0067	13.7067	14.96	14.8433	15	6	9.76667	10.2167	14.8867	11.8533	8.00333
	1	4.98667	12.13	3.42	4.08333	2.44333	5.17333	6.08667	3.01	3.35667	4.24333	3.22667	6.07667	4.35	5.35333	5.18	3.51	4.31	4.13333	10.66	15	10.6867	11.5733	14.19	14.7333	10.44	13.52	4.5	5.44333	7.30333	11.2467	11.07	12.0067	12.99	8.61667	6.87	3.83333	4.05333	8.65333	8.65333	9.52667
	3	4.10333	8.22333	3.73667	4.05333	7.16333	5.83	4.89333	5.69	6.53	6.90333	3.16	3.51333	5.06667	4.12	4.81333	3.60667	5.23	3.34333	6.23667	12.5733	15	11.5067	15	10.7933	14.2133	14.3367	6.63	9.485	11.2433	10.0233	9.29667	12.2367	13.89	12.1133	12.2133	12.09	8.36	6.96	10.0333	11.0433
	5	5.43333	2.21	5.21	3.61333	6.4	6.08	5.52	6.49667	8.76	5.53	8.72667	4.81333	4.42	5.15667	2.66333	3.82	6.71	5.72	4.34	14.8167	15	14.82	11.5833	12.28	12.4	12.74	13.17	15	13.66	14.77	9.84333	11.7833	6.17	15	6.29333	9.99	9.47333	7.25333	11.63	7.58667
	24	4.57667	6.34333	3.14667	2.43333	6.54667	3.92333	4.28	5.49	3.49	3.89333	2.20333	5.03667	3.84	4.52	4.45	5.63333	5.26333	2.41667	3.32	12.2467	15	13.5767	15	11.0967	15	14.1667	12.99	10.96	12.3133	13.7167	12.1733	9.87	12.3033	9.47	15	15	12.4433	12.2067	13.44	12.4867

## Sheet: Supplemental Figure 1
Supplemental Figure 1B	CTRL		CFA
	c.l.	i.l.	c.l.	i.l.
	0	0	0	30
	0	16.6667	0	23.0769
	25	15.625	0	5.88235
	33.3333	42.8571	0	0
	18.1818	22.2222	0	0
	12.9032	26.6667	33.3333	27.2727
	16.6667	15.625	9.09091	36.3636
	57.1429	21.5686	21.2121	66.6667
	35	17.3913	40.7407	40
	27.7778	23.3333	27.2727	42.8571
	33.3333	24	15.625	52.3809
	8.10811	16.6667	42.3077	50
	15.9091	12.5	40	63.6364
	34.6154	33.3333	29.0323	46.6667
	33.3333	23.0769	33.3333	35.4839
	17.8571	18.75		75
	21.875	27.7778		38.0952
	15	37.5		45.4545
	11.7647	37.037		42.8571
	25	16.6667		20
	7.69231			71.4286
	6.89655			51.6129
	33.3333			26.9231
	32.2581			60
				16.6667
				26.3158
				75
				35.2941
				46.1538
				36.3636
				42.1053
				63.1579
				31.4286
				33.3333
				66.6667

## Sheet: Supplemental Figure 2
Supplemental Figure 2C	IB4	TRPV1		Supplemental Figure 2E		Sting - Nav1.8 +	29.78	38.99	37.33	21.93	19.49	31.71	28.67
	0	60				Sting + Nav1.8 -	9.93	3.77	0.2	5.84	2.54	0	0.74
	5.26316	80				Sting +, Nav1.8 +	48.5	44.44	48.1	64.19	66.11	54.47	54.41
	7.69231	100				Double Negative	11.8	12.79	14.37	8.05	11.86	13.82	16.17
	25	50
	0	100
	0	78.5714
	0	74.0741
	8.33333	87.5
	0	77.7778
	66.6667	68.75
	9.09091	85.7143
	0	88.8889
	20	100
	25	85.7143
	0	50
	22.2222	83.3333
	26.087	80
	10	87.5
	14.2857	90
	0	66.6667
	0
	0

## Sheet: Supplemental Figure 3
Supplemental Figure 3B	Control	RTX
	36.588	12.4245
	35.7756	9.91249
	35.885	11.654

[truncated: 8 more sheets: Supplemental Figure 4, Supplemental Figure 5, Supplemental Figure 7, Suplemental Figure 8, Supplemental Figure 9, Supplemental Figure 10, Supplemental Figure 11, Supplemental Figure 12]
